# Supplementary material for: Metaphorical Action Retrospectively but Not Prospectively Alters Emotional Judgment
Source: Front Psychol. 2018 Oct 9;9:1927. doi: 10.3389/fpsyg.2018.01927 (PMC6189424; doi:10.3389/fpsyg.2018.01927)
Supplement: Supplementary file 1 [file Data_Sheet_1.XLSX]

## Sheet: Article_info
Supplementary Material
Metaphorical Action Retrospectively but Not Prospectively Alters Emotional Judgment
Tatsuya Kato*, Shu Imaizumi*, Yoshihiko Tanno
*Correspondence Tatsuya Kato: tatsu.kobe0605@gmail.com Shu Imaizumi: shuimaizumi@gmail.com
This dataset includes raw data from the Experiments 1 and 2.

## Sheet: Experiment1
ID	sex	age	group	upward_bias	downward_ bias	up_mean	down_mean	left_mean	right_mean	horizontal	up_positive	up_neutral	up_negative	down_positive	down_neutral	down_negative	left_positive	left_neutral	left_negative	right_positive	right_neutral	right_negative
1_01	f	22	retrospect	0.266667	-0.416667	0.283333	-0.4	-0.333333	0.366667	0.0166667	2.1	0	-1.25	1.4	-0.4	-2.2	1.3	-0.4	-1.9	2.4	0.7	-2
1_02	m	18	retrospect	0.188333	-0.251667	0.306667	-0.133333	0.303333	-0.0666667	0.118333	1.7	-0.22	-0.56	1	0.1	-1.5	1.11	-0.1	-0.1	1.2	0.2	-1.6
1_03	f	19	retrospect	0.0866667	-0.116667	0.216667	0.0133333	0.126667	0.133333	0.13	1.33	0.1	-0.78	1.44	0.2	-1.6	1.4	0.2	-1.22	1.8	0.1	-1.5
1_04	f	20	retrospect	-0.0166667	-0.05	-0.1	-0.133333	0	-0.166667	-0.0833333	1.3	-0.4	-1.2	1.1	-0.1	-1.4	1.3	-0.1	-1.2	0.9	-0.1	-1.3
1_05	f	20	retrospect	0.1	-0.0633333	-0.203333	-0.366667	-0.176667	-0.43	-0.303333	1.7	-1.11	-1.2	1.4	0	-2.5	1.3	-1.33	-0.5	1.11	-0.4	-2
1_06	f	19	retrospect	0.236667	-0.266667	0.303333	-0.2	0.2	-0.0666667	0.0666667	2	0.11	-1.2	1.3	0	-1.9	1.7	-0.4	-0.7	1.5	0	-1.7
1_07	f	19	retrospect	0.156667	0.153333	-0.1	-0.103333	-0.233333	-0.28	-0.256667	0.8	0.1	-1.2	0.8	0	-1.11	0.6	0	-1.3	0.56	0	-1.4
1_08	f	20	retrospect	1.23333	-0.61	1.04333	-0.8	-0.166667	-0.213333	-0.19	2	-0.2	1.33	0.4	-0.6	-2.2	1.4	-0.4	-1.5	0.9	-0.1	-1.44
1_09	f	18	retrospect	0.116667	-0.0166667	-0.2	-0.333333	-0.1	-0.533333	-0.316667	2.3	-1	-1.9	2.3	-1	-2.3	2.3	-0.6	-2	1.56	-0.6	-2.56
1_10	f	18	retrospect	-0.24	0.416667	-0.373333	0.283333	-0.133333	-0.133333	-0.133333	1.9	-0.8	-2.22	1.89	0.56	-1.6	1.5	-0.8	-1.1	1.5	-0.1	-1.8
1_11	m	21	retrospect	0.133333	0.0666667	-0.1	-0.166667	-0.266667	-0.2	-0.233333	1.2	0	-1.5	1.5	0	-2	0.9	0	-1.7	1.4	0	-2
1_12	m	20	retrospect	0.05	-0.0833333	-0.233333	-0.366667	-0.4	-0.166667	-0.283333	0.4	-0.2	-0.9	0.7	-0.6	-1.2	0.4	-0.5	-1.1	1.1	-0.5	-1.1
1_13	f	21	retrospect	-0.07	-0.396667	-0.133333	-0.46	0.04	-0.166667	-0.0633333	0.43	-0.4	-0.43	-0.17	-0.5	-0.71	0.78	-0.3	-0.36	0.11	-0.11	-0.5
1_14	m	20	retrospect	0.123333	-0.0966667	-0.28	-0.5	-0.366667	-0.44	-0.403333	0.56	-0.4	-1	0.9	-0.8	-1.6	0.4	-0.4	-1.1	0.4	-0.5	-1.22
1_15	f	21	retrospect	0.0666667	-0.0666667	0.0666667	-0.0666667	-0.0333333	0.0333333	0	2.1	-0.2	-1.7	1.7	0.1	-2	1.6	0	-1.7	1.8	0.1	-1.8
1_16	m	22	retrospect	0.2	-0.4	0.0666667	-0.533333	-0.1	-0.166667	-0.133333	1.5	0.1	-1.4	0.7	-0.1	-2.2	1.1	-0.1	-1.3	1.3	-0.1	-1.7
1_17	f	21	retrospect	-0.133333	-0.166667	0	-0.0333333	0.233333	0.0333333	0.133333	1.4	-0.5	-0.9	1.6	0.1	-1.8	1.9	-0.3	-0.9	1.8	-0.2	-1.5
1_18	f	21	retrospect	-0.39	-0.44	-0.00666667	-0.0566667	0.233333	0.533333	0.383333	1.2	-0.11	-1.11	0.6	0.5	-1.27	1	0.1	-0.4	0.9	1	-0.3
1_19	m	21	prospect	0.133333	0.133333	0.466667	0.466667	0.5	0.166667	0.333333	2.4	0.6	-1.6	2.3	0.8	-1.7	2.4	0.8	-1.7	1.8	0.8	-2.1
1_20	f	19	prospect	0.15	0.05	-0.533333	-0.633333	-0.733333	-0.633333	-0.683333	0.6	-0.9	-1.3	0.6	-0.7	-1.8	0.5	-1.1	-1.6	0.5	-0.7	-1.7
1_21	f	19	prospect	-0.0833333	0.0233333	-0.1	0.00666667	-0.1	0.0666667	-0.0166667	0.9	-0.2	-1	0.6	0.2	-0.78	0.6	0	-0.9	0.8	0.3	-0.9
1_22	f	20	prospect	0.146667	0.05	0.296667	0.2	0.1	0.2	0.15	1.7	-0.11	-0.7	1.5	0.3	-1.2	2.1	-0.4	-1.4	1.9	0.4	-1.7
1_23	f	20	prospect	0.0333333	0.366667	-0.266667	0.0666667	-0.533333	-0.0666667	-0.3	2.1	-0.4	-2.5	2.3	0.5	-2.6	2.2	-1.3	-2.5	2.2	0.3	-2.7
1_24	f	18	prospect	0.55	-0.416667	1.06667	0.1	0.5	0.533333	0.516667	2.4	1.6	-0.8	1.3	0.5	-1.5	1.7	1.2	-1.4	1.8	0.9	-1.1
1_25	f	21	prospect	0.138333	-0.095	0.166667	-0.0666667	0.0333333	0.0233333	0.0283333	1.7	0	-1.2	1.1	0.2	-1.5	1.5	-0.1	-1.3	1.1	0.3	-1.33
1_26	f	18	prospect	-0.05	-0.05	-0.333333	-0.333333	-0.266667	-0.3	-0.283333	1.1	-0.5	-1.6	1.3	0	-2.3	0.9	-0.1	-1.6	1.2	-0.1	-2
1_27	f	19	prospect	0.216667	0.0833333	0	-0.133333	-0.2	-0.233333	-0.216667	0.5	-0.1	-0.4	0.9	0.3	-1.6	0.4	-0.5	-0.5	0.6	0.1	-1.4
1_28	m	23	prospect	-0.633333	-0.366667	-0.2	0.0666667	0.566667	0.3	0.433333	0.7	-0.5	-0.8	0.8	0.5	-1.1	0.9	0.7	0.1	0.7	0.4	-0.2
1_29	m	19	prospect	-0.166667	-0.3	-0.133333	-0.266667	0.1	-0.0333333	0.0333333	1	-0.1	-1.3	1.3	-0.3	-1.8	1	0.1	-0.8	1.2	0.2	-1.5
1_30	m	21	prospect	-0.25	-0.116667	0	0.133333	0.0666667	0.433333	0.25	1.7	-0.2	-1.5	1.3	0.9	-1.8	2	-0.1	-1.7	1.6	1.1	-1.4
1_31	m	19	prospect	0.35	-0.116667	0.3	-0.166667	-0.266667	0.166667	-0.05	1.4	0.5	-1	0.8	0.8	-2.1	0.3	-0.1	-1	1	0.3	-0.8
1_32	m	22	prospect	0.366667	0.666667	0.266667	0.566667	-0.0666667	-0.133333	-0.1	1.3	0.2	-0.7	1.1	1	-0.4	0.4	-0.1	-0.5	0.5	0.3	-1.2
1_33	m	22	prospect	0.0833333	-0.113333	0.166667	-0.03	0.0666667	0.1	0.0833333	1.1	-0.1	-0.5	1.3	0.11	-1.5	1.1	-0.2	-0.7	1.2	0.1	-1
1_34	m	22	prospect	-0.356667	0.01	0.0333333	0.4	0.2	0.58	0.39	2.2	0.1	-2.2	2.3	0.8	-1.9	2.2	0.3	-1.9	2.3	1.44	-2
1_35	m	22	prospect	0.463333	0.0966667	0.296667	-0.07	-0.166667	-0.166667	-0.166667	1	0	-0.11	0.7	-0.11	-0.8	0	0.3	-0.8	0.3	-0.3	-0.5

## Sheet: Experiment2
ID	sex	age	group	upward_bias	downward_ bias	up_mean	down_mean	left_mean	right_mean	horizontal	up_positive	up_neutral	up_negative	down_positive	down_neutral	down_negative	left_positive	left_neutral	left_negative	right_positive	right_neutral	right_negative
2_01	f	18	image_action	0.1	0.0333333	-0.233333	-0.3	-0.333333	-0.333333	-0.333333	0.8	-0.4	-1.1	0.7	-0.1	-1.5	0.9	-0.4	-1.5	0.7	0	-1.7
2_02	f	20	image_action	0.116667	-0.15	0.3	0.0333333	0.5	-0.133333	0.183333	1.5	0.5	-1.1	1.3	0.2	-1.4	1.9	0.5	-0.9	1.1	0.1	-1.6
2_03	f	18	image_action	-0.316667	-0.75	-0.433333	-0.866667	-0.0333333	-0.2	-0.116667	1.2	-0.6	-1.9	0.5	-0.9	-2.2	0.8	0.1	-1	1.1	-0.1	-1.6
2_04	m	19	image_action	-0.00666667	-0.106667	-0.0333333	-0.133333	0.0666667	-0.12	-0.0266667	1.3	-0.2	-1.2	0.9	0.1	-1.4	1.4	-0.2	-1	0.89	0.25	-1.5
2_05	m	21	image_action	0.05	-0.05	0	-0.1	-0.0666667	-0.0333333	-0.05	0.1	0	-0.1	0	0	-0.3	0.2	0	-0.4	0.3	0	-0.4
2_06	m	20	image_action	0.06	-0.45	0.233333	-0.276667	0.243333	0.103333	0.173333	2	-0.7	-0.6	1.1	-0.33	-1.6	1.33	0.2	-0.8	1.6	1.11	-2.4
2_07	m	20	image_action	0.233333	-0.933333	0.233333	-0.933333	0.133333	-0.133333	0	0.1	0.7	-0.1	-0.4	-1.1	-1.3	1	0.2	-0.8	0.2	0.3	-0.9
2_08	f	19	image_action	0.45	0.05	0.133333	-0.266667	0.0333333	-0.666667	-0.316667	1.9	0	-1.5	1.1	0.4	-2.3	1.7	0.1	-1.7	0.7	-0.1	-2.6
2_09	m	21	image_action	-0.0116667	-0.178333	0.133333	-0.0333333	0.233333	0.0566667	0.145	0.5	0.5	-0.6	0.8	0.5	-1.4	0.7	0.5	-0.5	1	0.67	-1.5
2_10	f	19	image_action	0.166667	-0.0333333	0.266667	0.0666667	0.2	0	0.1	0.9	0.6	-0.7	0.9	0.4	-1.1	0.8	0.4	-0.6	0.7	0.4	-1.1
2_11	f	20	image_action	0.225	0.0916667	0.1	-0.0333333	-0.223333	-0.0266667	-0.125	2.5	-0.2	-2	2.2	0.3	-2.6	2	-0.67	-2	2.22	0.6	-2.9
2_12	m	18	image_action	-0.166667	0.143333	-0.1	0.21	0.133333	0	0.0666667	0.5	0.5	-1.3	1.33	0.6	-1.3	1.1	0.5	-1.2	1	0.6	-1.6
2_13	m	20	image_action	-0.05	0.0166667	-0.233333	-0.166667	-0.133333	-0.233333	-0.183333	1.1	-0.2	-1.6	1.3	0.2	-2	1	0	-1.4	1.1	0.1	-1.9
2_14	m	20	image_action	0.21	0.233333	-0.123333	-0.1	-0.433333	-0.233333	-0.333333	1	0.33	-1.7	1.8	0.5	-2.6	0.9	0	-2.2	1.7	0.3	-2.7
2_15	m	20	image_action	0.0166667	-0.0833333	0.0333333	-0.0666667	0	0.0333333	0.0166667	1.8	0.2	-1.9	1.7	0.3	-2.2	1.5	-0.3	-1.2	1.5	0.3	-1.7
2_16	m	19	action_rating	0.15	-0.11	0.326667	0.0666667	0.2	0.153333	0.176667	1.78	0.2	-1	1.6	0.3	-1.7	1.6	0.4	-1.4	1.8	0.1	-1.44
2_17	m	20	action_rating	0.766667	-0.533333	0.7	-0.6	-0.4	0.266667	-0.0666667	1.4	0.9	-0.2	0.1	-0.6	-1.3	0.6	-0.3	-1.5	1.3	0.5	-1
2_18	m	21	action_rating	0.35	-0.0166667	0.0333333	-0.333333	-0.166667	-0.466667	-0.316667	1.7	0.2	-1.8	1.2	-0.3	-1.9	1.4	-0.2	-1.7	0.8	-0.3	-1.9
2_19	m	20	action_rating	0.0216667	-0.0116667	-0.166667	-0.2	-0.333333	-0.0433333	-0.188333	0.5	0.1	-1.1	0.6	0.2	-1.4	1	-0.2	-1.8	0.67	0.3	-1.1
2_20	m	20	action_rating	-0.0566667	0.23	0.0333333	0.32	-0.1	0.28	0.09	1.7	0	-1.6	1.7	0.56	-1.3	1.5	-0.1	-1.7	1.6	0.8	-1.56
2_21	m	20	action_rating	-0.721667	-0.751667	0.296667	0.266667	0.733333	1.30333	1.01833	1.5	0.5	-1.11	1.4	1	-1.6	1.8	0.9	-0.5	2.29	2	-0.38
2_22	m	19	action_rating	-0.0333333	0.0633333	-0.233333	-0.136667	-0.2	-0.2	-0.2	1.2	0	-1.9	1.89	0.3	-2.6	1.4	-0.1	-1.9	2	0.2	-2.8
2_23	m	20	action_rating	1.38833	-0.308333	1.10333	-0.593333	-0.1	-0.47	-0.285	1.78	-0.1	1.63	1.3	-0.3	-2.78	1.5	-0.2	-1.6	1.2	-0.11	-2.5
2_24	m	19	action_rating	-0.09	-0.123333	0.133333	0.1	0.236667	0.21	0.223333	1.8	-0.3	-1.1	1.6	0.4	-1.7	1.8	0.11	-1.2	2	0.33	-1.7
2_25	f	19	action_rating	-0.035	0.138333	-0.0733333	0.1	-0.133333	0.0566667	-0.0383333	2.33	-0.22	-2.33	1.8	0.6	-2.1	2	0	-2.4	1.5	0.78	-2.11
2_26	m	20	action_rating	0.0166667	-0.0166667	-0.133333	-0.166667	-0.166667	-0.133333	-0.15	0	-0.2	-0.2	0	0	-0.5	0.1	-0.1	-0.5	0.1	-0.1	-0.4
2_27	m	19	action_rating	-0.0666667	0.51	-0.133333	0.443333	-0.133333	0	-0.0666667	0.7	0.1	-1.2	1.1	0.9	-0.67	0.8	0.3	-1.5	0.9	0.4	-1.3
2_28	m	20	action_rating	0.158333	-0.175	0.666667	0.333333	0.693333	0.323333	0.508333	1.2	1.4	-0.6	0.7	0.9	-0.6	2.38	0.7	-1	1.67	1.3	-2
2_29	m	18	action_rating	0.248333	0.348333	0.766667	0.866667	0.433333	0.603333	0.518333	1.5	1.2	-0.4	1.1	1.1	0.4	1	1.1	-0.8	1.3	1.11	-0.6
